# Supplementary material for: Bioassessment of Macroinvertebrate Communities Influenced by Gradients of Human Activities
Source: Insects. 2024 Feb 14;15(2):131. doi: 10.3390/insects15020131 (PMC10889158; doi:10.3390/insects15020131)
Supplement: Supplementary file 1 [file insects-15-00131-s001.zip]

Archive with 1 entries (1 files):
- insects-2831758-supplementary.xlsx
