# Supplementary material for: Bioassessment of Macroinvertebrate Communities Influenced by Gradients of Human Activities
Source: Insects. 2024 Feb 14;15(2):131. doi: 10.3390/insects15020131 (PMC10889158; doi:10.3390/insects15020131)
Supplement: Supplementary file 1 [file insects-15-00131-s001.zip › insects-2831758-supplementary.xlsx]

## Sheet: sp
site	sp1	sp2	sp3	sp4	sp5	sp6	sp7	sp8	sp9	sp10	sp11	sp12	sp13	sp14	sp15	sp16	sp17	sp18	sp19	sp20	sp21	sp22	sp23	sp24	sp25	sp26	sp27	sp28	sp29	sp30	sp31	sp32	sp33	sp34	sp35	sp36	sp37	sp38	sp39	sp40	sp41	sp42	sp43	sp44	sp45	sp46	sp47	sp48	sp49
BHX-1	0	2	0	3	1	1	6	0	0	0	0	0	0	0	0	0	1	0	0	3	4	0	0	3	0	144	44	22	7	0	0	2	0	0	156	51	0	4	24	17	3	1	0	26	3	0	0	3	4
YXX-1	0	0	0	0	0	0	0	0	0	0	0	0	4	0	0	0	0	0	0	0	0	0	0	0	0	71	5	166	7	0	0	0	0	0	0	1	0	0	0	0	0	0	0	0	0	0	0	0	0
SYX-1	2	0	0	0	2	0	5	0	2	1	0	10	3	0	0	0	0	1	0	0	0	0	0	0	0	29	11	5	0	0	0	2	0	0	425	86	0	7	14	0	3	0	0	45	18	0	4	0	0
BSX-1	0	1	0	0	0	0	1	1	2	0	0	37	12	0	0	9	1	7	2	5	0	6	0	0	0	6	32	35	9	1	1	0	0	0	656	80	0	18	35	0	0	0	0	10	19	0	5	0	0
JX-1	1	4	1	1	0	0	8	5	0	0	1	12	1	0	0	0	0	4	0	10	0	14	0	1	0	72	84	28	2	0	1	58	0	0	368	117	0	24	71	0	7	0	0	60	19	6	0	0	5
MYX-1	2	1	0	0	0	0	0	11	0	0	0	14	14	0	1	0	0	0	0	8	0	19	0	0	0	15	33	2	1	0	1	1	0	0	322	6	1	31	6	0	0	1	0	61	8	0	20	0	3
WHX-1	0	0	0	0	0	0	0	0	0	0	0	0	48	0	0	0	0	0	0	2	0	0	0	0	0	4	13	7	1	0	0	0	0	0	404	176	0	2	0	0	0	1	0	0	0	0	4	0	0
BHX-2	0	0	0	0	0	0	0	0	0	0	0	18	4	0	0	11	1	0	0	0	2	0	0	0	0	572	60	107	16	0	0	87	0	0	6	1	0	0	1	0	0	0	0	24	0	0	0	0	0
ZHX-2	0	0	0	0	0	0	0	0	0	0	0	14	6	0	0	0	1	0	0	0	0	0	0	0	0	7	2	923	2	0	0	1	0	0	401	68	45	4	0	0	0	0	0	0	0	0	0	0	0
YXX-2	0	0	0	0	0	0	0	0	0	0	0	27	2	0	0	59	0	0	0	0	2	0	0	0	0	179	8	5	5	0	0	21	0	0	35	7	12	0	0	0	0	0	0	4	0	0	0	0	2
SYX-2	0	0	0	0	0	0	0	0	0	0	0	11	6	0	0	0	8	0	0	0	1	2	0	0	1	30	22	6	1	0	1	2	0	0	639	1	2	25	0	0	0	0	0	79	1	0	0	0	0
BSX-2	0	0	0	0	0	0	0	0	0	0	0	0	47	0	0	0	3	0	0	2	2	1	0	0	0	61	20	18	1	0	0	0	0	0	613	0	0	2	7	0	0	0	0	22	5	0	1	0	2
JX-2	0	0	0	0	0	0	0	0	0	0	0	36	76	0	0	0	165	0	0	1	1	3	3	1	0	32	3	34	2	0	0	12	0	0	370	69	3	53	10	2	0	0	0	145	5	0	0	0	6
MYX-2	0	0	0	0	0	0	0	0	0	0	0	11	3	0	0	0	6	0	0	0	0	3	0	0	0	1	0	1	1	0	0	125	0	0	1144	1	2	69	10	26	0	0	0	32	0	0	0	0	2
WHX-2	0	0	0	0	1	0	0	0	0	0	0	4	14	0	0	6	92	0	0	0	0	0	0	0	0	11	0	25	0	0	0	1	0	1	457	78	3	207	2	0	2	0	0	42	0	0	1	0	0
BHX-3	0	0	0	0	0	0	0	0	0	0	0	0	0	0	0	2	0	0	0	0	5	0	0	0	0	180	17	31	10	0	0	16	0	0	7	15	0	0	0	0	0	0	0	1	0	0	0	0	0
ZHX-3	0	0	0	0	0	0	0	0	0	0	0	0	1	0	0	5	0	0	0	0	2	0	0	1	0	577	21	30	17	0	0	22	0	0	44	138	35	0	0	0	0	0	0	0	0	0	0	0	0
YXX-3	0	0	0	0	0	0	0	0	0	0	0	0	0	0	0	0	0	0	0	0	0	0	0	0	0	3	5	14	3	0	0	0	0	0	3	1	0	1	1	0	0	0	0	0	0	0	0	0	0
SYX-3	0	0	0	0	0	0	0	0	0	0	0	2	0	0	0	0	0	0	0	0	0	0	0	0	0	25	11	4	0	0	0	0	0	0	0	0	1	0	0	0	0	0	0	0	0	0	0	0	0
BSX-3	0	0	0	0	0	0	0	0	0	0	0	1	1	0	0	0	0	0	0	2	11	0	0	2	3	203	5	33	14	0	1	3	0	0	118	1	0	7	0	0	0	0	2	0	1	0	0	0	0
JX-3	0	0	0	0	0	0	0	0	0	0	0	21	29	1	0	1	118	0	0	1	1	1	0	0	0	3	1	18	0	0	1	6	0	0	703	25	0	154	0	0	0	0	0	51	1	0	0	0	2
MYX-3	0	0	0	0	0	0	0	0	0	0	0	2	10	0	0	0	14	0	0	0	1	2	0	0	0	2	0	1	0	0	0	3	0	0	735	6	2	16	2	1	0	0	0	10	0	0	0	0	1
WHX-3	0	0	0	0	0	0	0	0	0	0	0	9	2	0	0	0	2	0	0	0	0	0	0	0	0	279	1	77	18	0	0	1	10	0	1	0	0	10	0	0	0	0	0	0	0	0	0	0	0
[truncated: 20 more columns]

## Sheet: list
	order	family	genus	Upstream	Midstream	Downstream
sp1	Plecoptera	Perlidae	Kamimuria	+	-	-
sp2	Plecoptera	Perlidae	Neoperla sp1.	+	-	-
sp3	Plecoptera	Peltoperlidae	Cryptoterla sp1.	+	-	-
sp4	Plecoptera	Nemouridae	Amphinemura sp1.	+	-	-
sp5	Trichoptera	Rhyacophilidae	Rhyacophila sp1.	+	+	-
sp6	Trichoptera	Rhyacophilidae	Rhyacophila sp2.	+	-	-
sp7	Trichoptera	Hydrobiosidae	Apsilochorema sp1.	+	-	-
sp8	Trichoptera	Stenopsychidae	Stenopsyche sp1.	+	-	-
sp9	Trichoptera	Polycentropodidae	Polycentropus sp1.	+	-	-
sp10	Trichoptera	Rhyacophilidae	Himalopsyche sp1.	+	-	-
sp11	Trichoptera	Rhyacophilidae	Himalopsyche sp2.	+	-	-
sp12	Trichoptera	Hydropsychidae	Hydropsyche sp1.	++	+	+
sp13	Trichoptera	Lepidostomatidae	Lepidostoma sp1.	++	++	+
sp14	Trichoptera	Leptocerdae	Nectopsyche sp1.	-	-	+
sp15	Trichoptera	Limnephilidae	Pseudostenophylax sp1.	+	-	-
sp16	Trichoptera	Hydroptilidae	Orthotrichia sp1.	+	+	+
sp17	Trichoptera	Glossosomatidae	Glossosoma sp1.	+	++	++
sp18	Trichoptera	Philopotamidae	Chimarra sp1.	+	-	-
sp19	Diptera	Athericidae	Suragina sp1.	+	-	-
sp20	Diptera	Tipulidae	Tipula sp1.	+	+	+
sp21	Diptera	Limoniidae	Hexatoma sp1.	+	+	+
sp22	Diptera	Tipulidae	Antocha sp1.	+	+	+
sp23	Diptera	Tabanidae	Tabanus sp1.	-	+	-
sp24	Diptera	Tipulidae	Dicranota sp1.	+	+	+
sp25	Diptera	Ceratopogonidae	Bezzia sp1.	+	+	+
sp26	Diptera	Orthocladiiae	Orthocladiiae	++	++	+++
sp27	Diptera	Tanypodinae	Tanypodinae	++	+	+
sp28	Diptera	Chironominae	Chironominae	++	++	++
sp29	Diptera	Chironomidae	Chironomidae	+	+	+
sp30	Diptera	Deuterophllobldae	Deuterophlobal sp1.	+	-	-
sp31	Diptera	Dolichopodidae	Dolichopodidae	+	+	+
sp32	Diptera	Simulidae	Prosimulium sp1.	++	++	+
sp33	Ephemeroptera	Ephemerellidae	Ephacerella sp1.	+	-	+
sp34	Ephemeroptera	Ephemerellidae	Uracanthella sp1.	-	+	-
sp35	Ephemeroptera	Baetidae	Baetis sp1.	+++	+++	+++
sp36	Ephemeroptera	Baetidae	Baetis sp2.	++	++	++
sp37	Ephemeroptera	Baetidae	Bungona sp1.	+	+	+
sp38	Ephemeroptera	Baetidae	Alainites sp1.	++	++	++
sp39	Ephemeroptera	Baetidae	Baetiella marginata.	++	+	+
sp40	Ephemeroptera	Baetidae	Baetiella sexta.	+	+	+
sp41	Ephemeroptera	Siphlonuridae	Ameletus sp1.	+	+	-
sp42	Ephemeroptera	Leptophlebiidae	Habrophlebiodes sp1.	+	-	-
sp43	Ephemeroptera	Caenidae	Caenis sp1.	-	-	+
sp44	Ephemeroptera	Heptageniidae	Iron sp1.	++	++	+
sp45	Ephemeroptera	Heptageniidae	Ecdyonurus sp1.	++	+	+
sp46	Ephemeroptera	Heptageniidae	Rhithrogena sp1.	+	-	-
sp47	Ephemeroptera	Ephemera	Ephemera sp1.	+	+	-
sp48	Coleoptera	Psephenidae	Mataeopsephus chinsensis	+	-	-
sp49	Coleoptera	Elmidae	Nipponeubria sp1.	+	-	-
sp50	Coleoptera	Elmidae	Stenelmis sp1.	++	+	+
sp51	Coleoptera	Elmidae	Oulimnius sp1.	+	+	-
sp52	Coleoptera	Elmidae	Grouvellinus sp1.	+	+	+
sp53	Coleoptera	Dytiscidae	Hydaticus sp1.	+	+	++
sp54	Hemiptera	Corixidae	Micronecta sp1.	-	+	+
sp55	Odonata	Coenagrionidae	Ceriagrion sp1.	+	+	+
sp56	Odonata	Cordulegastridae	Neallogaster sp1.	+	-	+
sp57	Odonata	Gomphidae	Burmagomphus sp1.	+	-	+
sp58	Tubificida	Tubificidae	Limnodrilus sp1.	++	++	+++
sp59	Tubificida	Tubificidae	Branchiura sp1.	+	-	+
sp60	Tricladida	Planariidae	Planaria sp1.	++	+	+
sp61	Arhynchobdellida	Glossiphoniidae	Erpobdella sp1.	+	+	+
sp62	Mesogastropoda	Hydrobiidae	Oncomelania sp1.	+	+	+
sp63	Mesogastropoda	Lymnaeidae	Physa acuta	+	+	++
sp64	Mesogastropoda	Lymnaeidae	Radix swinoei	++	+	+
sp65	Eulamellibranchia	Corbiculidae	Corbicula fluminea	-	+	+
sp66	Basommatophora	Planorbidae	Polyphlis hemisphaerula	-	++	+
sp67	Decapoda	Atyidae	Caridina sp1.	-	+	+
sp68	Amphipoda	Gammaridae	Gammarus sp1.	+++	+++	+++
sp69	collembola	Poduridae	Podura sp1.	+	+	+
Note: + means that the number of species of this species accounts for 0-1% of the total number of species; ++ means that the number of species of this species accounts for 1-10% of the total number of species; +++ means that the number of species of this species accounts for more than 10% of the total number of species; - Indicates that the species is not distributed in the area.

## Sheet: en
site	Cond(μs/cm)	Sal(ng/L)	TDS(g/L)	Water Temp(℃)	DO(mg/L)	pH	ORP(mV)	Width(m)	Chla(mg/cm-2)	Flow velocity(m/s)	Forest Land(%)	Urban Land(%)	Cropland(%)
BHX-1	98	0.03	42.9	16	8.41	6.91	42.8	1.4	0.41005	0.16	100	0	0
YXX-1	193	0.08	109.2	19.3	4.13	7.67	24.1	3.6	4.25851	0	81.2	6.9	11.9
SYX-1	78.4	0.05	66.95	12.6	7.63	7.56	69.2	5	0.20608	0.28	92.1	4.6	3.3
BSX-1	115.6	0.07	93.6	14.8	7.13	7.9	58.3	2	0.7282	0.1	95.6	3.2	1.2
JX-1	41.9	0.03	37.7	9.4	8.31	7.18	63.2	3	0.91317	0.32	96.6	1.6	1.8
MYX-1	180.8	0.11	148.85	13.9	7.19	7.82	62.1	3.8	4.13798	0.14	100	0	0
WHX-1	43.6	0.03	38.35	11.3	7.1	7.49	73.4	7	2.01259	0.18	100	0	0
BHX-2	104	0.13	172.9	17	8.51	8.81	38.4	4.3	10.6118	0.06	4.1	16.8	79.1
ZHX-2	107	0.1	140.4	17.7	6.13	7.49	20.7	1.5	0.63044	0.12	0	0	100
YXX-2	163	0.14	243	21.5	13.57	8.44	33	1	6.49309	0.08	3.7	80.9	15.4
SYX-2	140.8	0.08	110.5	15.9	6.04	7.36	59.1	7	1.34492	0.04	10.5	23.1	66.4
BSX-2	160.8	0.09	121.55	17.7	4.93	7.51	80.7	8	0.38035	0	0	73.6	26.4
JX-2	68.3	0.04	57.2	13.4	7.47	7.25	72.8	3	0.55701	0.4	12.6	70.3	17.1
MYX-2	161.6	0.1	131.3	14.6	7.6	7.93	50.3	6.8	0.98849	0.84	20.6	63.6	15.8
WHX-2	54.3	0.03	42.9	15.9	6.83	7.58	72.5	7.5	5.75278	0.26	25.6	31.6	42.8
BHX-3	103	0.12	171.6	19.9	11.86	9.26	36.7	0.9	6.05728	0.1	0	89.6	10.4
ZHX-3	99	0.09	128.06	21.7	7.81	8.69	31.5	0.3	8.69001	0.06	0	86.7	13.3
YXX-3	157	0.22	299	18.2	5.95	7.22	16	2	5.88477	0	0	79.4	20.6
SYX-3	220.3	0.13	181.35	14.9	5.12	7.22	-18.6	3	3.39744	0	0	88.4	11.6
BSX-3	92	0.04	63.05	22.5	6.25	9.77	30.9	7	14.0298	0.12	0	83.2	16.8
JX-3	72.1	0.04	6.75	12.2	7.72	7.1	80.7	5	0.43636	0.2	0	74.6	25.4
MYX-3	164.4	0.1	133.9	14.4	7.57	7.97	69.6	5.5	1.44722	0.58	0	68.8	31.2
WHX-3	63.1	0.04	50.05	15.7	7.41	7.92	59.4	6.4	3.86438	0.28	0	71.4	28.6
